# Supplementary material for: Sexual size dimorphism in musteloids: An anomalous allometric pattern is explained by feeding ecology
Source: Ecol Evol. 2016 Oct 29;6(23):8495–501. doi: 10.1002/ece3.2480 (PMC5167046; doi:10.1002/ece3.2480)
Supplement: Supplementary file 2 [file ECE3-6-8495-s002.xlsx]

## Sheet: Sheet1
Family	Binomial	Common Name	Male Mass	Female Mass	SSD	Male Head-Body Length	Female Head-Body Length	Litter Size	Social Class	Diet	Data Sources
Ailuridae	Ailurus fulgens	Red panda	5	4.9	1.02041	592	592	2	Solitary	Frugivorous/Herbivorous	Roberts & Gittleman 1984
Mephitidae	Conepatus humboldtii	Humboldt's hog-nosed skunk	2.24	1.53	1.46405	377	338	-	-	-	Van Gelder 1968
Mephitidae	Conepatus leuconotus	American hog-nosed skunk	3	2.7	1.11111	390	365	3	Solitary	Insectivorous	Dragoo & Sheffield 2009
Mephitidae	Mephitis macroura	Hooded skunk	0.81	0.72	1.125	315	296	5.5	Solitary	Omnivorous	Hwang & Larivière 2001
Mephitidae	Mephitis mephitis	Striped skunk	2.6	2.05	1.26829	430	411	6.8	Solitary	Insectivorous	Fuller et al. 1985
Mephitidae	Mydaus javanensis	Sunda stink badger	-	-	-	-	-	-	-	-
Mephitidae	Mydaus merchei	Palawan stink badger	-	-	-	-	-	-	-	-
Mephitidae	Spilogale gracilis	Western spotted skunk	0.56	0.43	1.30233	290	230	3.8	-	Omnivorous	Jones et al. 2008	Vert et al. 1998
Mephitidae	Spilogale putorius	Eastern spotted skunk	0.4	0.28	1.42857	279	261	5.5	-	Omnivorous	Kinlaw 1995
Mephitidae	Spilogale pygmaea	Pygmy spotted skunk	0.24	0.22	1.09091	-	-	3.5	Solitary	Omnivorous	Medellín et al. 1998
Mustelidae	Aonyx capensis	African clawless otter	14.3	12.2	1.17213	1255	1235	3	Solitary	Omnivorous	Somers & Nel 2013
Mustelidae	Aonyx cinereus	Oriental small-clawed otter	2.5	3.7	0.675676	550	550	3.5	Groups	Piscivorous	Larivière 2003
Mustelidae	Arctonyx collaris	Hog badger	-	-	-	625	625	3	Solitary	Omnivorous	Nowak 2005
Mustelidae	Eira barbara	Tayra	4.84	4.4	1.1	636	636	3.5	Solitary	Omnivorous	Presley 2000
Mustelidae	Enhydra lutris	Sea otter	32	24	1.33333	1315	1233	1	Variable Groups	Piscivorous	Laidre et al. 2006
Mustelidae	Galictis cuja	Lesser grison	1	1	1	409	409	-	Variable Groups	Carnivorous	Yensen & Tarifa 2003a
Mustelidae	Galictis vittata	Greater grison	3.38	1.8	1.87778	519	519	2	Variable Groups	Carnivorous	Yensen & Tarifa 2003b
Mustelidae	Gulo gulo	Wolverine	14.6	10	1.46	797	698	2.8	Solitary	Carnivorous	Copeland & Whitman 2003	Hornocker & Hash 1981	Magoun 1985
Mustelidae	Hydrictis maculicollis	Spotted-necked otter	5.75	4.3	1.33721	698	588	1.5	Variable Groups	Piscivorous	d’Inzillo Carranza & Rowe-Rowe 2013
Mustelidae	Ictonyx libyca	Saharan striped polecat	0.415	0.385	1.07792	256	256	2.5	Solitary	Carnivorous	Cuzin 2013
Mustelidae	Ictonyx striatus	Zorilla	0.91	0.64	1.42188	353	331	2.3	Solitary	Carnivorous	Larivière 2002
Mustelidae	Lontra canadensis	North american river otter	8.8	7.9	1.11392	685	620	3	Variable Groups	Piscivorous	Larivière & Walton 1998
Mustelidae	Lontra felina	Marine otter	4	4	1	560	560	2	Solitary	Piscivorous	Larivière 1998
Mustelidae	Lontra longicaudis	Neotropical river otter	8.6	7.9	1.08861	560	560	2.5	Solitary	Piscivorous	Larivière 1999
Mustelidae	Lontra provocax	Southern river otter	12.5	9.4	1.32979	790	710	2	Solitary	Piscivorous	Reyes-Kuppers 2007
Mustelidae	Lutra lutra	European otter	10	7	1.42857	1200	1000	2.5	Variable Groups	Piscivorous	Kruuk 2006
Mustelidae	Lutrogale perspicillata	Smooth-coated otter	10.29	7.3	1.40959	670	670	1.5	Pairs	Piscivorous	Hwang & Lariviére 2005
Mustelidae	Martes americana	American marten	0.8	0.55	1.45455	405	360	2.6	Solitary	Carnivorous	Clark et al. 1987	Buskirk & McDonald 1989
Mustelidae	Martes flavigula	yellow-throated marten	2.83	2.36	1.19915	580	540	2.5	Variable Groups	Carnivorous	Gao & Wang 1987	Heptner & Sluskii 2002
Mustelidae	Martes foina	Beech marten	1.72	1.28	1.34375	448	420	3.5	Solitary	Omnivorous	Wereszczuk & Zalewski 2015	Lanski & Valkár 2009
Mustelidae	Martes martes	pine marten	1.92	1.34	1.43284	492	442	3.3	Solitary	Carnivorous	Caryl 2008	Balharry 2008
Mustelidae	Martes melampus	Japanese marten	1.56	1.01	1.54455	465	424	3	Solitary	-	Masuda 2015
Mustelidae	Martes pennanti	Fisher	4.5	2.25	2	600	510	3	Solitary	Carnivorous	Powell 1981	Weir and Bio 2003
Mustelidae	Martes zibellina	Sable	1.3	0.9	1.44444	480	405	3	Solitary	Omnivorous	Heptner & Sluskii 2002	Monakhov 2011
Mustelidae	Meles anakuma	Japanese badger	7.7	5.4	1.42593	648	585	-	Variable Groups	Omnivorous	Kaneko 2001
Mustelidae	Meles leucurus	Asian badger	7.1	6.3	1.12698	618	570	-	Variable Groups	Omnivorous	Gao & Wang 1987	Wang 1990
Mustelidae	Meles meles	European badger	9.2	8.4	1.09524	707.7	682.8	3	Variable Groups	Omnivorous	Newman & Macdonald unpub. data	Macdonald et al. 2015
Mustelidae	Mellivora capensis	Honey badger	9.4	6.2	1.51613	686	637	2.5	Solitary	Omnivorous	Begg et al. 2013
Mustelidae	Melogale personata	Burmese ferret-badger	-	-	-	-	-	-	-	-
Mustelidae	Mustela altaica	Mountain weasel	0.236	0.129	1.82946	256	233	4	Solitary	Carnivorous	Heptner & Sluskii 2002
Mustelidae	Mustela erminea	Ermine (stoat)	0.32	0.185	1.72973	285	244	4.5	Solitary	Carnivorous	King & Powell 2007
Mustelidae	Mustela eversmannii	Steppe polecat	2.05	1.35	1.51852	562	520	6.9	Solitary	Carnivorous	Heptner & Sluskii 2002
Mustelidae	Mustela frenata	Long-tailed weasel	0.225	0.112	2.00893	247	227	4.5	Solitary	Carnivorous	King & Powell 2007
Mustelidae	Mustela itatsi	Japanese weasel	0.488	0.157	3.10828	329	241	-	-	-	Odachi et al. 2015	Sasaki et al. 2014
Mustelidae	Mustela lutreola	European mink	0.924	0.605	1.52727	399	358	4.5	Solitary	Carnivorous	Sidorovich et al. 1999	Youngman 1990	Palazon et al. 2006
Mustelidae	Mustela nigripes	Black-footed ferret	1.03	0.7	1.47143	430	400	3.5	Solitary	Carnivorous	Anderson et al. 1986
Mustelidae	Mustela nivalis	Least weasel	0.09	0.05	1.8	197	167	5.8	Solitary	Carnivorous	Harris & Yalden 2008
Mustelidae	Mustela putorius	European polecat	1.23	0.71	1.73239	400	348	6	Solitary	Carnivorous	Sidocovich et al. 1999	Harris & Yalden 2008
Mustelidae	Mustela siberica	Siberian weasel	0.726	0.375	1.936	347	284	5	Solitary	Carnivorous	Heptner & Sluskii 2002	Odachi et al. 2015	Sasaki et al. 2014
Mustelidae	Mustela subpalmata	Eygptian weasel	0.39	0.209	1.86603	289	242	-	-	-	McDonald 2013
Mustelidae	Neovison vison	American mink	1.16	0.63	1.84127	417	356	5	Solitary	Carnivorous	Macdonald et al. 2015
Mustelidae	Poecilogale albinucha	African striped weasel	0.32	0.23	1.3913	306	294	2	Solitary	Carnivorous	Stuart & Stuart 2013	Larivière 2001
Mustelidae	Pteronura brasiliensis	Giant otter	27.5	24.5	1.12245	1600	1600	2	Groups	Piscivorous	Groenendijk & Hajek 2006	Duplaix 1980	Rosas et al. 2009
Mustelidae	Taxidea taxus	American badger	8.2	6.6	1.24242	599	578	4	Solitary	Carnivorous	Lindzey 2003 in Feldhammer
Mustelidae	Vormela peregusna	Marbled polecat	0.498	0.375	1.328	317	305	6	Solitary	Carnivorous	Gorsuch & Larivière 2005
Procyonidea	Bassaricyon gabbii	Northern olingo	1.05	1.1	0.954545	367	355	1	Solitary	Frugivorous/Herbivorous	Kays 2000
Procyonidea	Bassariscus astutus	Ringtail	1.03	0.87	1.18391	394	378	3	Solitary	Omnivorous	Poglayen-Neuwall & Toweill 1988	Harrinson 2012
Procyonidea	Nasua narica	White-nosed coati	5.3	3.95	1.34177	608	570	3.5	Groups	Omnivorous	Valenzuela 1998	Gompper 1996
Procyonidea	Nasua nasua	South American coati	4.45	3.58	1.24302	586	528	3.5	Variable Groups	Omnivorous	Gompper & Decker 1998
Procyonidea	Potos flavus	kinkajou	4.4	2.6	1.69231	610	470	1.5	-	Omnivorous	Ford & Hoffmann 1988	Brooks & Kays, in prep.
Procyonidea	Procyon lotor	Common Raccoon	6.76	5.94	1.13805	647	643	3.8	Variable Groups	Omnivorous	Lotze & Anderson 1979
Procyonidea	Procyon pygmaeus	Pygmy racoon	3.7	3.22	1.14907	534	497	-	Solitary	Omnivorous	McFadden et al. 2008	de Villa-Meza et al. 2011	McFadden & Meiri 2013
